# Supplementary material for: Predicting Impacts of Climate Change on the Aboveground Carbon Sequestration Rate of a Temperate Forest in Northeastern China
Source: PLoS One. 2014 Apr 24;9(4):e96157. doi: 10.1371/journal.pone.0096157 (PMC3999096; doi:10.1371/journal.pone.0096157)
Supplement: Table S1 — GPS coordinates, vegetation types, and dominant tree species of censored plots in Fenglin nature reserve. (XLSX) [file pone.0096157.s001.xlsx]

## Sheet: plots coordinates
plot number	longitude	latitude	vegetation type	dominant tree species
1	48.0659	129.102	broad-leaved forest	aspen, white birch
2	48.0669	129.101	broad-leaved forest	aspen, white birch
3	48.0666	129.101	broad-leaved forest	aspen, white birch
4	48.1263	129.188	coniferous forest	korean pine
5	48.1266	129.189	coniferous forest	korean pine
6	48.1271	129.188	coniferous forest	korean pine
7	48.1199	129.186	coniferous forest	spruce,khingan fir
8	48.1203	129.184	coniferous forest	spruce,khingan fir
9	48.12	129.188	coniferous forest	spruce,khingan fir, korean pine
